# Supplementary material for: Camel-Derived Nanobodies as Potent Inhibitors of New Delhi Metallo-β-Lactamase-1 Enzyme
Source: Molecules. 2024 Mar 22;29(7):1431. doi: 10.3390/molecules29071431 (PMC11013165; doi:10.3390/molecules29071431)
Supplement: Supplementary file 1 [file molecules-29-01431-s001.zip]

Archive with 1 entries (1 files):
- molecules-2842841-supplementary.pdf
